# Supplementary material for: Comparative Genomics Guides Elucidation of Vitamin B12 Biosynthesis in Novel Human-Associated Akkermansia Strains
Source: Appl Environ Microbiol. 2020 Jan 21;86(3):e02117-19. doi: 10.1128/AEM.02117-19 (PMC6974653; doi:10.1128/AEM.02117-19)
Supplement: Supplemental file 3 [file zam003209585sd3.xlsx]

## Sheet: corrin ring biosynthesis
Locus tags of corrin ring biosynthesis associated enzymes
Enzyme	precorrin 2 dehydrogenase	CbiK/CbiX	CbiL	CbiH	CbiF	CbiG	CbiD	CbiJ	CbiT	CbiE	CbiC	CbiA	???	cobL	cobI
E.C.	1.3.1.76	4.99.1.3	2.1.1.151	2.1.1.131	2.1.1.271	3.7.1.12	2.1.1.195	1.3.1.106	2.1.1.196	2.1.1.289	5.4.99.60	6.3.5.11		2.1.1.132	2.1.1.130
IMG enzyme name in A. glycaniphila ERS 1290231	NA	Sirohydrochlorin cobaltochelatase	precorrin-2 C20-methyltransferase /cobalt-factor II C20-methyltransferase	cobalt-precorrin 5A hydrolase/precorrin-3B C17-methyltransferase	NA	cobalt-precorrin 5A hydrolase/precorrin-3B C17-methyltransferase	Cobalt-precorrin-5B (C(1))-methyltransferase	NA	precorrin-6Y C5,15-methyltransferase (decarboxylating)	NA	Cobalt-precorrin-8 methylmutase	Cobyrinate a,c-diamide synthase (glutamine-hydrolyzing)	hypothetical protein	Precorrin-6B C(5,15)-methyltransferase (decarboxylating)	Precorrin-2 C(20)-methyltransferase
Alt name	Precorrin-2 oxidase	NA	NA	NA	Cobalt-precorrin-4 methyltransferase	NA	NA	Cobalt-precorrin-6A reductase	Cobalt-precorrin-6B (C(15))-methyltransferase (decarboxylating)	Cobalt-precorrin-7 (C(5))-methyltransferase	NA	NA
Typestrain	0	0	0	0	0	0	0	0	0	0	0	0		0	0
ERS1290231	0	Ga0175004_112523	Ga0175004_112520	Ga0175004_112515	Ga0175004_112515	Ga0175004_112515	Ga0175004_112517	0	0	0	Ga0175004_112518	Ga0175004_112514		Ga0175004_112516	Ga0175004_112520
CDI_10B-12	0	Ga0256628_10023619	Ga0256628_10023618	Ga0256628_10023613	Ga0256628_10023613	Ga0256628_10023613	Ga0256628_10023615	0	0	0	Ga0256628_10023616	Ga0256628_10023612		Ga0256628_10023614	Ga0256628_10023618
CDI_12C-16	0	0	0	0	0	0	0	0	0	0	0	0		0	0
CDI_13A-11	0	0	0	0	0	0	0	0	0	0	0	0		0	0
CDI_16B-22	0	0	0	0	0	0	0	0	0	0	0	0		0	0
CDI_18B-8	0	0	0	0	0	0	0	0	0	0	0	0		0	0
CDI_24B-9	0	Ga0257043_10000155	Ga0257043_10000156	Ga0257043_10000161	Ga0257043_10000161	Ga0257043_10000161	Ga0257043_10000159	0	0	0	Ga0257043_10000158	Ga0257043_10000162		Ga0257043_10000160	Ga0257043_10000156
CDI_26A-8	0	0	0	Ga0257044_108973	Ga0257044_108973	Ga0257044_108973	Ga0257044_108971	0	0	0	0	Ga0257044_108974		Ga0257044_108972	0
CDI_28A-8	0	0	0	0	0	0	0	0	0	0	0	0		0	0
CDI_30A-11	0	0	0	0	0	0	0	0	0	0	0	0		0	0
CDI_34A	0	Ga0257047_1015354	Ga0257047_1015355	Ga0257047_1015360	Ga0257047_1015360	Ga0257047_1015360	Ga0257047_1015358	0	0	0	Ga0257047_1015357	Ga0257047_1015361		Ga0257047_1015359	Ga0257047_1015355
CDI_42C-15	0	0	0	0	0	0	0	0	0	0	0	0		0	0
CDI_50B-13	0	0	0	0	0	0	0	0	0	0	0	0		0	0
CDI_51A-11	0	0	0	0	0	0	0	0	0	0	0	0		0	0
CDI_65B	0	Ga0257051_1033410	Ga0257051_1033411	Ga0257051_1033416	Ga0257051_1033416	Ga0257051_1033416	Ga0257051_1033414	0	0	0	Ga0257051_1033413	Ga0257051_1033417		Ga0257051_1033415	Ga0257051_1033411
CDI_69C	0	Ga0257052_10000755	Ga0257052_10000756	Ga0257052_10000761	Ga0257052_10000761	Ga0257052_10000761	Ga0257052_10000759	0	0	0	Ga0257052_10000758	Ga0257052_10000762		Ga0257052_10000760	Ga0257052_10000756
CDI_70C	0	Ga0257053_10015517	Ga0257053_10015516	Ga0257053_10015511	Ga0257053_10015511	Ga0257053_10015511	Ga0257053_10015513	0	0	0	Ga0257053_10015514	Ga0257053_10015510		Ga0257053_10015512	Ga0257053_10015516
CDI_74B	0	0	0	0	0	0	0	0	0	0	0	0		0	0
CDI_75B-7	0	0	0	0	0	0	0	0	0	0	0	0		0	0	notes: img says 75C
CDI_77C	0	Ga0257060_10006252	Ga0257060_10006251	Ga0257060_10006246	Ga0257060_10006246	Ga0257060_10006246	Ga0257060_10006248	0	0	0	Ga0257060_10006249	Ga0257060_10006245		Ga0257060_10006247	Ga0257060_10006246
CDI_85A-12	0	0	0	0	0	0	0	0	0	0	0	0		0	0
CDI_92A-19	0	0	0	0	0	0	0	0	0	0	0	0		0	0
CDI_93C-15	0	0	0	0	0	0	0	0	0	0	0	0		0	0
CDI_128B-11	0	Ga0257029_1018450	Ga0257029_1018451	Ga0257029_1018456	Ga0257029_1018456	Ga0257029_1018456	Ga0257029_1018454	0	0	0	Ga0257029_1018453	Ga0257029_1018457		Ga0257029_1018455	Ga0257029_1018451
CDI_129B-12	0	0	0	0	0	0	0	0	0	0	0	0		0	0
CDI_138A-11	0	Ga0257062_100012257	Ga0257062_100012256	Ga0257062_100012251	Ga0257062_100012251	Ga0257062_100012251	Ga0257062_100012253	0	0	0	Ga0257062_100012254	Ga0257062_100012250		Ga0257062_100012252	Ga0257062_100012256
CDI_143C-7	0	0	0	0	0	0	0	0	0	0	0	0		0	0
CDI_148A-8	0	0	0	0	0	0	0	0	0	0	0	0		0	0
CDI_150B-9	0	0	0	0	0	0	0	0	0	0	0	0		0	0
CDI_151B-10	0	0	0	0	0	0	0	0	0	0	0	0		0	0
CDI_156A-7	0	0	0	0	0	0	0	0	0	0	0	0		0	0
CDI_158B-12	0	0	0	0	0	0	0	0	0	0	0	0		0	0
CDI_182B	0	Ga0257040_100005131	Ga0257040_100005132	Ga0257040_100005137	Ga0257040_100005137	Ga0257040_100005137	Ga0257040_100005135	0	0	0	Ga0257040_100005134	Ga0257040_100005138		Ga0257040_100005136	Ga0257040_100005132
CDI_193A-6	0	0	0	0	0	0	0	0	0	0	0	0		0	0
CDI_198C	0	Ga0257041_10019916	Ga0257041_10019915	Ga0257041_10019910	Ga0257041_10019910	Ga0257041_10019910	Ga0257041_10019912	0	0	0	Ga0257041_10019913	Ga0257041_1001999		Ga0257041_10019911	Ga0257041_10019915
CDI_203B	0	Ga0257042_100005193	Ga0257042_100005192	Ga0257042_100005187	Ga0257042_100005187	Ga0257042_100005187	Ga0257042_100005189	0	0	0	Ga0257042_100005190	Ga0257042_100005186		Ga0257042_100005188	Ga0257042_100005192

## Sheet: Sheet1
				cobI
	Sirohydrochlorin cobaltochelatase			precorrin-2 C20-methyltransferase /cobalt-factor II C20-methyltransferase		Cobalt-precorrin-8 methylmutase	Cobalt-precorrin-5B (C(1))-methyltransferase				cobalt-precorrin 5A hydrolase/precorrin-3B C17-methyltransferase			Cobyrinate a,c-diamide synthase (glutamine-hydrolyzing)
